# Supplementary material for: On Associations between Fear-Induced Aggression, Bdnf Transcripts, and Serotonin Receptors in the Brains of Norway Rats: An Influence of Antiaggressive Drug TC-2153
Source: Int J Mol Sci. 2023 Jan 4;24(2):983. doi: 10.3390/ijms24020983 (PMC9867021; doi:10.3390/ijms24020983)
Supplement: Supplementary file 1 [file ijms-24-00983-s001.zip]

Archive with 1 entries (1 files):
- ijms-2089554-supplementary.pdf
